# Supplementary material for: Simple and Efficient Methods for Enrichment and Isolation of Endonuclease Modified Cells
Source: PLoS One. 2014 May 5;9(5):e96114. doi: 10.1371/journal.pone.0096114 (PMC4010432; doi:10.1371/journal.pone.0096114)
Supplement: Table S1 — TALEN RVD Content and spacer length. (XLSX) [file pone.0096114.s009.xlsx]

## Sheet: Sheet1
GENE	Left RVD Array	Right RVD Array	Target Sequence	Source
TP53	NN NN NI NN NN NI NN HD HD NN HD NI NN NG HD NI	HD HD NG NN NI HD NG HD NI NN NI NN NN NN NN NN	GGAGGAGCCGCAGTCA GATCCTAGCGTCGAG CCCCCTCTGAGTCAGG	Moriarity et al. 2013
FOXR2	HD NG NG NG NI NN HD NG NN NI NN HD NI NI NI	NG HD NI NG NG NI HD NG HD HD NN NI HD NG HD	CTTTAGCTGAGCAAA TCCTTGCCAAATACA GAGTCGGAGTAATGA	Moriarity et al. 2013
HPRT	NN HD NI NG NI HD HD NG NI NI NG HD NI NG NG	HD HD NI NG NN NI NN NN NI NI NG NI NI NI HD NI HD HD HD NG NG	GCATACCTAATCATT ATGCTGAGGATTTGGA AAGGGTGTTTATTCCTCATGG	Christine et al. 2011
ERAS-ATG	NN NN NI NN NN NI HD HD NI HD NN NI HD HD HD HD NI HD HD NI NG	HD HD NI NN NN NN NG HD NI NI HD NG HD HD NG	GGAGGACCACGACCCCACCAT CCAGGATTCCTACTGGA AGGAGTTGACCCTGG	Moriarity et al. 2013
ERAS-STOP	HD NG NG NN NN HD HD NI NI NN NI NI NI NG NN NG	NN NG HD NI NI NI NG NN NI NI HD NI NI NG HD NI HD HD HD NG		Moriarity et al. 2013
ARTEMIS	NN NG NN HD NN NN HD NG HD NG HD HD NI HD HD NG	HD HD NG NI NN NI HD NI NN NN NI NG NG NG NG	GTGCGGCTCTCCACCT GTTAAATGTCTCTTT AAAATCCTGTCTAGG	Moriarity et al. 2013
NF2	HD HD HD NN HD NI NG NN NI NN HD NG NG HD NI NN HD NG	HD HD NG HD NI HD NN NN NG NN NI NI HD NN NG HD NG	CCCGCATGAGCTTCAGCT CTCTCAAGAGGAAGCAACCCA AGACGTTCACCGTGAGG	Moriarity et al. 2013
ARH-GAP36	HD NG NN HD HD NG NI NG NG NN NI HD HD NN NG	HD NG NN HD NG NN NG HD HD NG HD NG HD NI NI NI NI NG HD NI NN NI NI NI HD HD NI HD NG NG	CTGCCTATTGACCGT CCGAACACCTTGGAT AAGTGGTTTCTGATTTTGAGAGGACAGCAG	Moriarity et al. 2013
CCND1	NN NN NI NI HD NI HD HD NI NN HD NG HD HD NG NN	HD NN NN NN NN NG NI HD NN HD NN HD NN NN HD NN	GGAACACCAGCTCCTGTgctgcgaagtggaaaccatCCGCCGCGCGTACCCCG	Rayon et al. 2012
PTEN	HD HD HD NI NN NI HD NI NG NN NI HD NI NN HD	HD HD NG NG NG NG NN NG NG NGHD NG NN HD NG NI	CCCAGACATGACAGCCatcatcaaagagatcgTTAGCAGAAACAAAAGG	Rayon et al. 2012
MYC	NN HD NG NG NI NN NI HD NN HD NG NN NN NI NG NG	NG HD NN NN NG NN HD NG NG NI HD HD NG NN NN NG	GCTTAGACGCTGGATTTttttcgggtagtggaaAACCAGGTAAGCACCGA	Rayon et al. 2012
CTNNB1	HD HD NI NN HD NN NG NN NN NI HD NI NI NG NN	NI NI HD NG NI NI NI NN NI NG NG NG NI NI NG NN	CCAGCGTGGACAATGGctactcaaggtttgtgTCATTAAATCTTTAGTT	Rayon et al. 2012
CCR5	NG NN NN NN HD NI NI HD NI NG NN HD NG NN NN	NN NI NI NN NG HD NN NN NI NI NI NI HD NN NG HD NI NI	tgggcaacatgctggt catcctcatcctgat aaactgcaaaaggctgaag
KRAS

## Sheet: Sheet2
Table S1. TALEN RVD Content and spacer length
TALEN	RVD Array	Length	Spacer
TP53 Left	NN NN NI NN NN NI NN HD HD NN HD NI NN NG HD NI	16
TP53 Right	HD HD NG NN NI HD NG HD NI NN NI NN NN NN NN NN	16	15
FOXR2-ATG Left	HD NG NG NG NI NN HD NG NN NI NN HD NI NI NI	15
FOXR2-ATG Right	NG HD NI NG NG NI HD NG HD HD NN NI HD NG HD	15	15
FOXR2-STOP Left	HD NI NI NI NN NN NN NI NN NI NN NI NI NG HD	15
FOXR2-STOP Right	HD NI NI HD NI NI HD NG HD NG NN NN HD NG NN	15	15
HPRT Left	NN HD NI NG NI HD HD NG NI NI NG HD NI NG NG	15
HPRT Right	HD HD NI NG NN NI NN NN NI NI NG NI NI NI HD NI HD HD HD NG NG	21	16
ERAS-ATG Left	NN NN NI NN NN NI HD HD NI HD NN NI HD HD HD HD NI HD HD NI NG	21
ERAS-ATG Right	HD HD NI NN NN NN NG HD NI NI HD NG HD HD NG	15	17
ERAS-STOP Left	HD NG NG NN NN HD HD NI NI NN NI NI NI NG NN NG	16
ERAS-STOP Right	NN NG HD NI NI NI NG NN NI NI HD NI NI NG HD NI HD HD HD NG	20	17
ARTEMIS Left	NN NG NN HD NN NN HD NG HD NG HD HD NI HD HD NG	15
ARTEMIS Right	HD HD NG NI NN NI HD NI NN NN NI NG NG NG NG	15	15
NF2 Left	HD HD HD NN HD NI NG NN NI NN HD NG NG HD NI NN HD NG	18
NF2 Right	HD HD NG HD NI HD NN NN NG NN NI NI HD NN NG HD NG	17	21
ARH-GAP36 Left	HD NG NN HD HD NG NI NG NG NN NI HD HD NN NG	15
ARH-GAP36 Right	HD NG NN HD NG NN NG HD HD NG HD NG HD NI NI NI NI NG HD NI NN NI NI NI HD HD NI HD NG NG	30	15
CCND1 Left	NN NN NI NI HD NI HD HD NI NN HD NG HD HD NG NN	17
CCND1 Right	HD NN NN NN NN NG NI HD NN HD NN HD NN NN HD NN	17	19
PTEN Left	HD HD HD NI NN NI HD NI NG NN NI HD NI NN HD	16
PTEN Right	HD HD NG NG NG NG NN NG NG NGHD NG NN HD NG NI	17	16
MYC Left	NN HD NG NG NI NN NI HD NN HD NG NN NN NI NG NG	17
MYC Right	NG HD NN NN NG NN HD NG NG NI HD HD NG NN NN NG	17	16
CTNNB1 Left	HD HD NI NN HD NN NG NN NN NI HD NI NI NG NN	16
CTNNB1 Right	NI NI HD NG NI NI NI NN NI NG NG NG NI NI NG NN	17	16
CCR5 Left	NG NN NN NN HD NI NI HD NI NG NN HD NG NN NN	16
CCR5 Right	NN NI NI NN NG HD NN NN NI NI NI NI HD NN NG HD NI NI	19	15
KRAS Left	NG NN NI NI NI NI NG NN NI HD NG NN NI NI NG NI NG	17
KRAS Right	NG NG NN HD HD NG NI HD NN HD HD NI HD HD NI NN	16	17
NF1 Left	NN NN HD HD NN HD NN HD NI HD NI NN NN HD HD NN	16
NF1 Right	HD NN NI NI NN HD NN NN HD NG NN NI HD HD NI HD	16	18
