# Supplementary material for: Simple and Efficient Methods for Enrichment and Isolation of Endonuclease Modified Cells
Source: PLoS One. 2014 May 5;9(5):e96114. doi: 10.1371/journal.pone.0096114 (PMC4010432; doi:10.1371/journal.pone.0096114)
Supplement: Table S2 — CEL-I primer sequences. (XLSX) [file pone.0096114.s010.xlsx]

## Sheet: Sheet1
Table S2. CEL-I Primer Sequences.
Primer Name	Sequence (5'->3')	Annealing Temp (°C)
NF1 CEL-I For	GGTCCCCTTCCCCTATCC	55 With 5% DMSO
NF1 CEL-I Rev	GGACAGAGTAGGTGAGGGGA	55
NF2 CEL-I For	GGGGCTAAAGGGCTCAGA	55
NF2 CEL-I Rev	TGAGGTTTTGGGCCTAGTTG	55
ATG-ERAS CEL-I For	CCCCTAACGTATCCCCTGTT	55
ATG-ERAS CEL-I Rev	TGTCCAGGGTCAACTCCTTC	55
STOP-ERAS CEL-I For	CATCCAGCTGAACCACCAG	55
STOP-ERAS CEL-I Rev	TCTCCAGCAGTGGTCACAAG	55
ATG-FOXR2 CEL-I For	ATGCCCAAAGGACAGCTTTA	55
ATG-FOXR2 CEL-I Rev	GAGGACCATCTCCATCAGGA	55
STOP-FOXR2 CEL-I For	GCTTTGAGAAGGTGCCAGAC	55
STOP-FOXR2 CEL-I Rev	GCGACTTTCCATGACTCTCC	55
HPRT CEL-I For	CCTGTAATGCTCTCATTGAAACAG	55
HPRT CEL-I Rev	TCTTCCATCTCCCTTCAATGTT	55
GAP36 CEL-I For	ATCAGGGCATTGGGATGTT	55
GAP36 CEL-I Rev	TGGAGGAACAGGGTTATCATCT	55
MYC CEL-I For	CGGAGCGAATAGGGGGCTTC	55
MYC CEL-I Rev	GGCCGGGAGTCAGCGTGAA	55
CCND1 CEL-I For	TGCCGGGCTTTGATCTTTGC	55
CCND1 CEL-I Rev	TCCCtAGAAACACCACGGCAAACT	55
CTNNB1 CEL-I For	CAGCAGTGATGGAGCTGTGGTTG	55
CTNNB1 CEL-I Rev	CAGCCAGAAAAGCAGAATGATAGCC	55
PTEN CEL-I For	CCAGGCCTCTGGCTGCTGAG	60
PTEN CEL-I Rev	CGGACAATAGCCCTCAGGAAGA	60
KRAS CEL-I For	AAGCGTCGATGGAGGAGTTTGT	55
KRAS CEL-I Rev	GAGAGTGAACATCATGGACCCTGACA	55
TP53 CEL-I For	TGGGTTGTGGTGAAACATTG	55
TP53 CEL-I Rev	TCCCACAGGTCTCTGCTAGG	55
CCR5 CEL-I For	AAGATGGATTATCAAGTGTCAAGTCC	55
CCR5 CEL-I Rev	CGCCCAGTGGGACTTTG	55
ARTEMIS CEL-I For	TGGAGGAACAGGGTTATCATCT	55
ARTEMIS CEL-I Rev	GCAGTTCAGCCACACAACAT	55
G6PD CEL-I For	GCCGTTCACAAGGAGTGATT	55
G6PD CEL-I Rev	TAAAAGCCAGGAAGTGCCTG	55
DNMT3B CEL-I For	TAAATCCTCAGCCCACAAGG	55
DNMT3B CEL-I Rev	TGACTTTCCCGTTCTTGGTC	55
gRNA Common Rev	CGGTGTTTCGTCCTTTCCACAAGATATATA	55
HPRT gRNA For	AAAGGGTGTTTATTCCTCA GTTTTAGAGCTAGAAATAGC	55
G6PD gRNA For	CACACCTGGGTCCGGCTCAGTTTTAGAGCTAGAAATAGC	55
DNMT3B gRNA For	AATTACTCACGCCCCAAGGGTTTTAGAGCTAGAAATAGC	55
Table S1. CEL-I Primer Sequences.
